# Supplementary material for: Allele Frequencies of Variants in Ultra Conserved Elements Identify Selective Pressure on Transcription Factor Binding
Source: PLoS One. 2014 Nov 4;9(11):e110692. doi: 10.1371/journal.pone.0110692 (PMC4219694; doi:10.1371/journal.pone.0110692)
Supplement: Table S1 — Genomic coordinates (hg19) of analysed UCEs. Excel sheet containing genomic coordinates of analysed UCEs, including information about overlap with UCSC Genes 5′UTR, 3′UTR and exons. (XLSX) [file pone.0110692.s005.xlsx]

## Sheet: Captured regions hg19
#Captured regions. hg19 coordinates
chr	start	end	overlap 5`UTR	overlap 3`UTR	overlap exon
chr1	2985860	2986440	no	no	no
chr1	2991805	2992203	no	no	no
chr1	3190684	3191238	no	no	no
chr1	4134413	4134627	no	no	no
chr1	10573733	10574151	no	no	no
chr1	10593400	10594051	no	no	no
chr1	10597546	10597907	no	no	no
chr1	10600343	10600748	no	no	no
chr1	10653728	10654220	no	no	no
chr1	10658719	10659137	no	no	no
chr1	10683256	10683608	no	yes	yes
chr1	10732196	10732915	no	no	no
chr1	10738653	10739005	no	no	no
chr1	10751163	10751390	no	no	no
chr1	10758221	10758608	no	no	no
chr1	10781349	10781565	no	no	no
chr1	10794373	10794722	no	no	no
chr1	10795081	10795436	no	no	no
chr1	10836090	10836490	no	no	no
chr1	10851816	10852034	no	no	no
chr1	10925205	10925659	no	no	no
chr1	10965434	10965937	no	no	no
chr1	19037021	19037314	no	no	no
chr1	21502851	21503215	yes	no	yes
chr1	23666936	23667668	yes	no	yes
chr1	23888697	23889076	no	no	no
chr1	24297236	24297998	no	yes	yes
chr1	25393974	25394242	no	no	no
chr1	27049902	27050634	no	no	no
chr1	27928398	27929635	no	no	no
chr1	31465216	31465588	yes	no	yes
chr1	32510113	32510688	no	no	no
chr1	33722539	33722905	no	no	no
chr1	33799587	33799889	yes	no	yes
chr1	35650201	35650501	no	no	no
chr1	36359188	36359427	no	no	yes
chr1	37261140	37261415	no	yes	yes
chr1	37443597	37443886	no	no	no
chr1	37454217	37454551	no	no	no
chr1	37720689	37721080	no	no	no
chr1	38494966	38495301	no	no	no
chr1	38561002	38561483	no	no	no
chr1	38599935	38600295	no	no	no
chr1	38628102	38628506	no	no	no
chr1	38657025	38657398	no	no	no
chr1	38663127	38663820	no	no	no
chr1	38712526	38713024	no	no	no
chr1	38736425	38736893	no	no	no
chr1	38792476	38792835	no	no	no
chr1	38802049	38802592	no	no	no
chr1	38819651	38820146	no	no	no
chr1	39013012	39013239	no	no	no
chr1	39151615	39152342	no	no	no
chr1	39193060	39193673	no	no	no
chr1	39249209	39249702	no	no	no
chr1	39291782	39292355	no	no	no
chr1	41780827	41781104	no	no	no
chr1	44050261	44050838	no	no	no
chr1	44693914	44694353	no	no	no
chr1	44715486	44715911	no	no	no
chr1	44717922	44718400	no	no	no
chr1	44726770	44727317	no	no	no
chr1	44729834	44730351	no	no	no
chr1	44739749	44740206	no	no	no
chr1	44874938	44875541	no	no	no
chr1	44990293	44990940	no	no	no
chr1	45002285	45002793	no	no	no
chr1	45006033	45006417	no	no	no
chr1	45034898	45035278	no	no	no
chr1	45068409	45069005	no	no	no
chr1	45085025	45085344	no	no	no
chr1	45090363	45090695	no	no	no
chr1	46921608	46921954	no	no	no
chr1	47878118	47878505	no	no	no
chr1	48044559	48044851	no	no	no
chr1	49112987	49113306	no	no	no
chr1	49436004	49436330	no	no	no
chr1	50571278	50571663	no	no	no
chr1	51006203	51006831	no	no	no
chr1	51025101	51025552	no	no	no
chr1	51031130	51031737	no	no	no
chr1	51035393	51036044	no	no	no
chr1	51099037	51099668	no	no	no
chr1	51134587	51134956	no	no	no
chr1	51165316	51166300	no	no	no
chr1	51169447	51169919	no	no	no
chr1	54725497	54725868	no	no	no
chr1	54873251	54873617	no	no	no
chr1	57354733	57355013	no	no	no
chr1	58305119	58305431	no	no	no
chr1	60483622	60483896	no	no	no
chr1	61086901	61087620	no	no	no
chr1	61324189	61324514	no	no	no
chr1	61330566	61331171	no	no	no
chr1	61577234	61577809	no	no	no
chr1	63369621	63369880	no	no	no
chr1	63369879	63370294	no	no	no
chr1	63384293	63384769	no	no	no
chr1	63394465	63394939	no	no	no
chr1	63403538	63404129	no	no	no
chr1	63444061	63444695	no	no	no
chr1	63463292	63463855	no	no	no
chr1	63464747	63465440	no	no	no
chr1	63538239	63538767	no	no	no
chr1	63665279	63665986	no	no	no
chr1	63666387	63666871	no	no	no
chr1	63740221	63740842	no	no	no
chr1	63792238	63792607	no	no	no
chr1	64638325	64638727	no	no	no
chr1	68682804	68683151	no	no	no
chr1	70696711	70697068	yes	yes	yes
chr1	78411002	78411419	no	no	no
chr1	80831097	80831553	no	no	no
chr1	83724785	83725054	no	no	no
chr1	83878605	83878952	no	no	no
chr1	84235727	84236097	no	no	no
chr1	86044201	86044476	no	no	no
chr1	87795405	87796297	no	no	no
chr1	87801354	87801720	no	no	no
chr1	87803576	87803926	no	no	no
chr1	87804365	87804887	no	no	no
chr1	87806664	87807076	no	no	no
chr1	87821931	87822806	no	no	no
chr1	88026339	88026732	no	no	no
chr1	88028940	88029363	no	no	no
chr1	88065452	88066101	no	no	no
chr1	88108554	88108960	no	no	no
chr1	88184076	88184496	no	no	no
chr1	88403490	88403909	no	no	no
chr1	88537363	88537862	no	no	no
chr1	88577977	88578352	no	no	no
chr1	88595493	88595840	no	no	no
chr1	88615832	88616542	no	no	no
chr1	88647126	88647679	no	no	no
chr1	88686798	88687174	no	no	no
chr1	88842176	88842594	no	no	no
chr1	88876167	88876726	no	no	no
chr1	88927489	88928366	no	no	no
chr1	90472696	90473493	no	no	yes
chr1	90664051	90664525	no	no	no
chr1	91193693	91194302	no	no	no
chr1	91195461	91195962	no	no	no
chr1	91197227	91197710	no	no	no
chr1	91225052	91225529	no	no	no
chr1	91298914	91300173	no	no	no
chr1	91300361	91300837	no	no	no
chr1	91305717	91306947	no	no	no
chr1	91320046	91320461	no	no	no
chr1	91411066	91411419	no	no	no
chr1	91852782	91853154	no	no	no
chr1	95777330	95777669	no	no	no
chr1	96137306	96137714	no	no	no
chr1	96162026	96162376	no	no	no
chr1	96473910	96474334	no	no	no
chr1	96929722	96930397	no	no	no
chr1	97271735	97272049	no	no	yes
chr1	97280170	97280380	no	yes	yes
chr1	97420712	97421363	no	no	no
chr1	97610588	97611273	no	no	no
chr1	97916511	97917092	no	no	no
chr1	98002243	98002541	no	no	no
chr1	98024873	98025196	no	no	no
chr1	98208628	98209030	no	no	no
chr1	98302724	98303104	no	no	no
chr1	105729730	105730068	no	no	no
chr1	106768094	106768400	no	no	no
chr1	109240426	109240692	yes	no	no
chr1	113992363	113993738	no	no	no
chr1	115280051	115280255	no	no	yes
chr1	146835454	146835789	no	no	no
chr1	163359673	163360065	no	no	no
chr1	163442031	163442691	no	no	no
chr1	163508069	163508769	no	no	no
chr1	163939901	163940200	no	no	no
chr1	164023534	164024011	no	no	no
chr1	164289933	164290509	no	no	no
chr1	164604590	164605064	no	no	no
chr1	164637919	164638589	no	no	no
chr1	164669061	164669395	no	no	no
chr1	164673241	164673783	no	no	no
chr1	164700750	164701060	no	no	no
chr1	164805938	164806317	no	no	no
chr1	165204756	165205173	no	no	no
chr1	170862721	170863212	no	no	no
chr1	177403040	177403358	no	no	no
chr1	180341936	180342293	no	no	no
chr1	189186157	189186394	no	no	no
chr1	189939696	189940105	no	no	no
chr1	197899729	197900638	no	no	no
chr1	198215372	198215850	no	no	no
chr1	198264243	198264781	no	no	no
chr1	198267847	198268175	no	no	no
chr1	198392780	198393206	no	no	no
chr1	200048353	200048828	no	no	no
chr1	200142527	200142900	no	no	no
chr1	200216364	200216727	no	no	no
chr1	203965866	203966227	no	no	no
chr1	208506196	208506489	no	no	no
chr1	213332803	213333009	no	no	no
chr1	213406617	213406890	no	no	no
chr1	213499500	213500366	no	no	no
chr1	213513670	213514092	no	no	no
chr1	213598450	213598995	no	no	no
chr1	213956538	213957172	no	no	no
chr1	214003115	214003681	no	no	no
chr1	214123692	214124110	no	no	no
chr1	214183046	214183592	no	no	no
chr1	214190396	214190978	no	no	no
chr1	214359434	214360004	no	no	no
chr1	214422876	214423416	no	no	no
chr1	215889031	215889780	no	no	no
chr1	216136948	216137481	no	no	no
chr1	216214221	216214592	no	no	no
chr1	216221461	216221876	no	no	yes
chr1	216294813	216295107	no	no	no
chr1	216356848	216357247	no	no	no
chr1	216540400	216540786	no	no	no
chr1	216691272	216691727	no	no	no
chr1	216694956	216695281	no	no	no
chr1	216705487	216705870	no	no	no
chr1	216723476	216723907	no	no	no
chr1	216728994	216729241	no	no	no
chr1	216736458	216736824	no	no	no
chr1	216772899	216773088	no	no	no
chr1	217069847	217070307	no	no	no
chr1	217598423	217599006	no	no	no
chr1	217622802	217623124	no	no	no
chr1	217766473	217767140	no	no	no
chr1	217841932	217842333	no	no	no
chr1	217902219	217902672	no	no	no
chr1	218102613	218103275	no	no	no
chr1	218207823	218208256	no	no	no
chr1	218222862	218223501	no	no	no
chr1	218238025	218238342	no	no	no
chr1	218374414	218374717	no	no	no
chr1	218414711	218415148	no	no	no
chr1	221049977	221050355	no	no	no
chr1	243556118	243556712	no	no	no
chr1	243559946	243560626	no	no	no
chr1	243579134	243580158	no	no	no
chr1	243585490	243585918	no	no	no
chr1	243657449	243657745	no	no	no
chr1	243876689	243877645	no	no	no
chr1	243896016	243896363	no	no	no
chr1	244200881	244201375	no	no	no
chr1	244215300	244215668	no	no	no
chr1	244217705	244217937	no	yes	yes
chr1	244334870	244335480	no	no	no
chr1	245016684	245016889	no	yes	yes
chr1	245017601	245017820	no	yes	yes
chr10	1357934	1358298	no	no	no
chr10	2529739	2530181	no	no	no
chr10	8013432	8013998	no	no	no
chr10	8077360	8077639	no	no	no
chr10	8082350	8083098	no	no	no
chr10	8544396	8544847	no	no	no
chr10	8546571	8547037	no	no	no
chr10	8596416	8596928	no	no	no
chr10	9242081	9242597	no	no	no
chr10	9281236	9281584	no	no	no
chr10	11308405	11308747	no	no	yes
chr10	11372221	11373858	no	yes	yes
chr10	16304150	16304391	no	no	no
chr10	21786261	21786890	no	no	no
chr10	21798085	21798458	no	no	no
chr10	21808791	21809193	no	no	no
chr10	22210850	22211199	no	no	no
chr10	22675260	22675675	no	no	no
chr10	23486491	23487914	no	no	no
chr10	23490881	23491465	no	no	no
chr10	23491813	23492133	no	no	no
chr10	23494832	23495254	no	no	no
chr10	50044138	50044514	no	no	no
chr10	50048892	50049181	no	no	no
chr10	50162737	50163110	no	no	no
chr10	50188951	50189317	no	no	no
chr10	50413664	50414240	no	no	no
chr10	50572278	50572579	no	no	no
chr10	50597887	50598179	no	no	yes
chr10	50604497	50605162	no	no	no
chr10	50606854	50607065	no	no	no
chr10	50708142	50708584	yes	no	yes
chr10	54241837	54242246	no	no	no
chr10	70515989	70516223	no	no	yes
chr10	76178040	76178754	no	no	no
chr10	76179321	76179606	no	no	no
chr10	76722949	76723196	no	no	no
chr10	77138765	77139276	no	no	no
chr10	77221746	77222363	no	no	no
chr10	77382329	77382818	no	no	no
chr10	77383471	77383846	no	no	no
chr10	77398393	77398797	no	no	no
chr10	77399463	77399851	no	no	no
chr10	77406289	77406803	no	no	no
chr10	77463257	77463729	no	no	no
chr10	77467809	77468273	no	no	no
chr10	77481467	77482186	no	no	no
chr10	77483392	77484060	no	no	no
chr10	77495865	77496433	no	no	no
chr10	77611284	77611656	no	no	no
chr10	77664181	77664720	no	no	no
chr10	77666898	77667359	no	no	no
chr10	77683802	77684503	no	no	no
chr10	77695047	77695334	no	no	no
chr10	77698314	77698715	no	no	no
chr10	77726930	77727548	no	no	no
chr10	77759353	77759868	no	no	no
chr10	77831419	77831933	no	no	no
chr10	77873767	77874097	no	no	no
chr10	77990537	77990793	no	no	no
chr10	78011740	78012228	no	no	no
chr10	78042280	78042488	no	no	no
chr10	78188955	78189405	no	no	no
chr10	78283584	78284038	no	no	no
chr10	78302097	78302680	no	no	no
chr10	78390748	78391537	no	no	no
chr10	78539852	78540164	no	no	no
chr10	78639187	78639595	no	no	no
chr10	78865491	78865899	no	no	no
chr10	79846940	79847285	no	no	no
chr10	80117093	80117577	no	no	no
chr10	94450489	94450786	no	no	no
chr10	98593532	98593778	no	no	no
chr10	98715453	98715672	no	no	yes
chr10	99846777	99847066	no	no	no
chr10	101296756	101297126	no	no	no
chr10	102245332	102246056	no	no	no
chr10	102310884	102311136	no	yes	yes
chr10	102331065	102331373	no	no	no
chr10	102372667	102372912	no	no	no
chr10	102373615	102374061	no	no	no
chr10	102375098	102375309	no	no	no
chr10	102414181	102414523	no	no	no
chr10	102415104	102415567	no	no	no
chr10	102419168	102419584	no	no	no
chr10	102428035	102428418	no	no	no
chr10	102430501	102430855	no	no	no
chr10	102443689	102444177	no	no	no
chr10	102447333	102447658	no	no	no
chr10	102447657	102448017	no	no	no
chr10	102475558	102475879	no	no	no
chr10	102509433	102509645	yes	no	yes
chr10	102533239	102533673	no	no	no
chr10	102547029	102548106	no	no	no
chr10	102552489	102552843	no	no	no
chr10	102563650	102564016	no	no	no
chr10	102567652	102568414	no	no	no
chr10	102626436	102626753	no	no	no
chr10	102641922	102642867	no	no	no
chr10	102976719	102976895	no	no	no
chr10	102977003	102977203	no	no	no
chr10	102978878	102979547	no	no	no
chr10	102982334	102982532	no	no	no
chr10	103052387	103052740	no	no	no
chr10	103082420	103082810	no	no	no
chr10	103198760	103199365	no	no	no
chr10	103205317	103205858	no	no	no
chr10	103211337	103212039	no	no	no
chr10	103212038	103212305	no	no	no
chr10	103243920	103244366	no	no	no
chr10	103245680	103246180	no	no	no
chr10	103266933	103267595	no	no	no
chr10	103411185	103411839	no	no	no
chr10	104024052	104024617	no	no	no
chr10	106748405	106748864	no	no	no
chr10	114322537	114323050	no	no	no
chr10	114404036	114404536	no	no	no
chr10	114646923	114647271	no	no	no
chr10	114878500	114879055	no	no	no
chr10	114879514	114879955	no	no	no
chr10	114905177	114905667	no	no	no
chr10	114907731	114908173	no	no	no
chr10	115096444	115096883	no	no	no
chr10	115255314	115255742	no	no	no
chr10	118650486	118650938	no	no	no
chr10	118720656	118721538	no	no	no
chr10	118854266	118854778	no	no	no
chr10	118897836	118898228	no	no	no
chr10	118898683	118899179	no	no	no
chr10	119309689	119310081	no	no	no
chr10	119310695	119311272	no	no	no
chr10	119314131	119314431	no	no	no
chr10	119492366	119492677	no	no	no
chr10	119868193	119868606	no	no	no
chr10	120074400	120074621	no	no	no
chr10	120076535	120076859	no	no	no
chr10	120163406	120163870	no	no	no
chr10	120274044	120274490	no	no	no
chr10	121340172	121340405	yes	no	no
chr10	124852020	124852615	no	no	no
chr10	124852614	124852970	no	no	no
chr10	124903418	124904185	no	no	no
chr10	124947394	124947812	no	no	no
chr10	125012713	125013348	no	no	no
chr10	125108553	125109245	no	no	no
chr10	125116484	125117073	no	no	no
chr10	125187492	125188221	no	no	no
chr10	125189072	125189977	no	no	no
chr10	125210337	125210815	no	no	no
chr10	125217228	125217633	no	no	no
chr10	126905506	126905823	no	no	no
chr10	127060694	127061195	no	no	no
chr10	129964244	129964950	no	no	no
chr10	130112918	130113434	no	no	no
chr10	130334964	130335862	no	no	no
chr10	130367125	130367860	no	no	no
chr10	130478993	130479241	no	no	no
chr10	130600252	130600523	no	no	no
chr10	130831612	130832673	no	no	no
chr10	130841905	130842332	no	no	no
chr10	130966017	130966534	no	no	no
chr10	131401370	131402030	no	no	no
chr10	131404288	131405100	no	no	no
chr10	131446014	131446862	no	no	no
chr10	131642850	131644183	no	no	no
chr10	131649237	131649602	no	no	no
chr10	131649974	131650380	no	no	no
chr10	131667908	131668316	no	no	no
chr10	131680375	131680986	no	no	no
chr10	131691584	131691907	no	no	no
chr10	131694036	131694423	no	no	no
chr10	131699503	131700038	no	no	no
chr10	131704164	131704614	no	no	no
chr10	131705862	131706670	no	no	no
chr10	131742600	131743312	no	no	no
chr10	131750602	131751307	no	no	no
chr10	131756084	131756784	no	no	no
chr10	131764567	131764994	no	no	no
chr10	131835922	131836356	no	no	no
chr10	134471515	134471997	no	no	no
chr11	6235925	6236142	no	no	yes
chr11	8275386	8275978	no	no	no
chr11	8304516	8305128	no	no	no
chr11	8310750	8311187	no	no	no
chr11	8317793	8318187	no	no	no
chr11	8351202	8351657	no	no	no
chr11	8679726	8680277	no	no	no
chr11	12854280	12854718	no	no	no
chr11	12867539	12868010	no	no	no
chr11	15321856	15322709	no	no	no
chr11	15356299	15356656	no	no	no
chr11	15383333	15383708	no	no	no
chr11	15389173	15389685	no	no	no
chr11	15401967	15402410	no	no	no
chr11	15497621	15497956	no	no	no
chr11	15522939	15523453	no	no	no
chr11	15587286	15587948	no	no	no
chr11	15624251	15624986	no	no	no
chr11	15635839	15636104	no	no	no
chr11	15644013	15644299	no	no	no
chr11	15672869	15673179	no	no	no
chr11	15778696	15778931	no	no	no
chr11	16071518	16071923	no	no	no
chr11	16143311	16143862	no	no	no
chr11	16206903	16207550	no	no	no
chr11	16311858	16312654	no	no	no
chr11	16316337	16316760	no	no	no
chr11	16321880	16322203	no	no	no
chr11	16366294	16366830	no	no	no
chr11	16377968	16378883	no	no	no
chr11	16379234	16379585	no	no	no
chr11	16426511	16426838	no	no	no
chr11	16461616	16462118	no	no	no
chr11	16475060	16475666	no	no	no
chr11	16621323	16622051	no	no	no
chr11	20297831	20298169	no	no	no
chr11	27465301	27465774	no	no	no
chr11	30557519	30557746	yes	no	yes
chr11	30657080	30657390	no	no	no
chr11	30796224	30796690	no	no	no
chr11	31004030	31004580	no	no	no
chr11	31182640	31183369	no	no	no
chr11	31257856	31258195	no	no	no
chr11	31268842	31269332	no	no	no
chr11	31623229	31623877	no	no	no
chr11	31662160	31662838	no	no	no
chr11	31685592	31685956	no	no	no
chr11	31734193	31734827	no	no	no
chr11	31785674	31786284	no	no	no
chr11	31786283	31786833	no	no	no
chr11	31816725	31817110	no	no	no
chr11	31817513	31818018	no	no	no
chr11	31820940	31821212	no	no	no
chr11	31825661	31825894	no	no	no
chr11	31843687	31844097	no	no	no
chr11	31989281	31989821	no	no	no
chr11	32052624	32053273	no	no	no
chr11	32197991	32198484	no	no	no
chr11	32619587	32619960	no	no	no
chr11	32808259	32808896	no	no	no
chr11	40443212	40443486	no	no	no
chr11	59424389	59424706	no	no	no
chr11	66393894	66394103	no	yes	yes
chr11	67922332	67922649	no	no	no
chr11	72045528	72046153	no	no	no
chr11	72051133	72051587	no	no	no
chr11	72080616	72081271	no	no	no
chr11	75905600	75905862	no	no	yes
chr11	82468270	82468662	no	no	no
chr11	83195157	83195377	no	no	yes
chr11	92498518	92498795	no	no	no
chr11	114013042	114013437	no	no	no
chr11	114034540	114034900	no	no	no
chr11	114099788	114100187	no	no	no
chr11	114653520	114653891	no	no	no
chr11	114718376	114718819	no	no	no
chr11	114968514	114968978	no	no	no
chr11	115571476	115571657	no	no	no
chr11	116000195	116000661	no	no	no
chr11	116128871	116129167	no	no	no
chr11	116232689	116233027	no	no	no
chr11	116601159	116601393	no	no	no
chr11	117333246	117333580	no	no	no
chr11	117621816	117622206	no	no	no
chr11	121799882	121800679	no	no	no
chr11	122900891	122901366	no	no	no
chr11	124644645	124644917	yes	no	yes
chr11	125121012	125121461	no	no	no
chr11	125128126	125128608	no	no	no
chr11	125149694	125150167	no	no	no
chr11	125252324	125252699	no	no	no
chr11	125269176	125269656	no	no	no
chr11	125929431	125929793	no	no	no
chr11	126567891	126568130	no	no	no
chr11	126750584	126751008	no	no	no
chr11	130921572	130922000	no	no	no
chr11	131263733	131264030	no	no	no
chr11	131867944	131868251	no	no	no
chr11	132389342	132389724	no	no	no
chr12	4029930	4030533	no	no	no
chr12	6722968	6723299	no	no	no
chr12	16171081	16171639	no	no	no
chr12	16277467	16277935	no	no	no
chr12	16610523	16611441	no	no	no
chr12	16715371	16716185	no	no	no
chr12	16761696	16762263	no	no	no
chr12	16869749	16870706	no	no	no
chr12	16941159	16941912	no	no	no
chr12	17033606	17034323	no	no	no
chr12	17312390	17313134	no	no	no
chr12	17657982	17658715	no	no	no
chr12	17825093	17826048	no	no	no
chr12	17848560	17848876	no	no	no
chr12	18229593	18230122	no	no	no
chr12	23524716	23524957	no	no	no
chr12	23566864	23567299	no	no	no
chr12	23708327	23708715	no	no	no
chr12	23717359	23717741	no	no	no
chr12	23753780	23754157	no	no	no
chr12	23774897	23775327	no	no	no
chr12	23855901	23856418	no	no	no
chr12	23875651	23875988	no	no	no
chr12	24168062	24168548	no	no	no
chr12	24234197	24234783	no	no	no
chr12	24291844	24292329	no	no	no
chr12	24381102	24381545	no	no	no
chr12	41749158	41749397	no	no	no
chr12	46298876	46300118	no	yes	yes
chr12	49380370	49380987	no	no	no
chr12	49453114	49454425	no	no	no
chr12	49735899	49736112	no	no	no
chr12	50444358	50444768	no	no	no
chr12	53858487	53858712	yes	no	yes
chr12	54070830	54071348	no	no	no
chr12	54090831	54091114	no	no	no
chr12	54133420	54133724	no	no	no
chr12	54382916	54383232	no	yes	yes
chr12	54410492	54410721	yes	yes	yes
chr12	54422439	54422829	yes	no	yes
chr12	54426884	54427140	yes	no	yes
chr12	54445763	54446226	no	no	no
chr12	54447598	54447901	yes	no	yes
chr12	54448210	54448619	no	no	no
chr12	70723997	70724264	no	no	yes
chr12	85576428	85576766	no	no	no
chr12	94542120	94542400	no	no	no
chr12	103345695	103346197	no	no	no
chr12	103371701	103372189	no	no	no
chr12	103406623	103407306	no	no	no
chr12	103484666	103485126	no	no	no
chr12	103713363	103713792	no	no	no
chr12	106976508	106976712	yes	no	yes
chr12	110163483	110163718	no	no	no
chr12	111495519	111496167	no	no	no
chr12	115808532	115808762	no	no	no
chr12	120799311	120799854	no	no	no
chr13	28396488	28397351	no	no	no
chr13	35670045	35670317	no	no	no
chr13	35772832	35773291	no	no	no
chr13	36058655	36058973	no	no	no
chr13	36088955	36089388	no	no	no
chr13	40698708	40699292	no	no	no
chr13	54768473	54768857	no	no	no
chr13	55023837	55024059	no	no	no
chr13	58940432	58940906	no	no	no
chr13	59168861	59169440	no	no	no
chr13	60844287	60844729	no	no	no
chr13	62911641	62911969	no	no	no
chr13	63019042	63019321	no	no	no
chr13	63681656	63682167	no	no	no
chr13	65103022	65103421	no	no	no
chr13	65651154	65651623	no	no	no
chr13	65819870	65820103	no	no	no
chr13	67081096	67081480	no	no	no
chr13	68058995	68059358	no	no	no
chr13	68429279	68430225	no	no	no
chr13	71208785	71209158	no	no	no
chr13	71211802	71212042	no	no	no
chr13	71344002	71344831	no	no	no
chr13	71350428	71351247	no	no	no
chr13	71358481	71359142	no	no	no
chr13	71533160	71533981	no	no	no
chr13	71566481	71566825	no	no	no
chr13	71711272	71711620	no	no	no
chr13	71775009	71775347	no	no	no
chr13	71793914	71794300	no	no	no
chr13	71901475	71901857	no	no	no
chr13	72038539	72039218	no	no	no
chr13	72063284	72063656	no	no	no
chr13	72097076	72097597	no	no	no
chr13	72098837	72099443	no	no	no
chr13	72120929	72121615	no	no	no
chr13	72256099	72256710	no	no	no
chr13	72301185	72301536	no	no	no
chr13	72333760	72334764	no	no	no
chr13	72341536	72341995	no	no	no
chr13	72346440	72346918	no	no	no
chr13	72372697	72373282	no	no	no
chr13	72426908	72427301	no	no	no
chr13	72445424	72445763	no	no	no
chr13	72447579	72447957	no	no	no
chr13	72534674	72535083	no	no	no
chr13	72668841	72669266	no	no	no
chr13	72694090	72694981	no	no	no
chr13	72769193	72770038	no	no	no
chr13	72771519	72772059	no	no	no
chr13	72773012	72773742	no	no	no
chr13	72815147	72815488	no	no	no
chr13	72939096	72939535	no	no	no
chr13	72977682	72978099	no	no	no
chr13	73006153	73006857	no	no	no
chr13	73082520	73083000	no	no	no
chr13	73087703	73088158	no	no	no
chr13	73149319	73149793	no	no	no
chr13	73235347	73235773	no	no	no
chr13	73251501	73251879	no	no	no
chr13	77839188	77839529	no	no	no
chr13	78813855	78814401	no	no	no
chr13	78866883	78867989	no	no	no
chr13	78880640	78881279	no	no	no
chr13	78957158	78957486	no	no	no
chr13	78976254	78977094	no	no	no
chr13	79121338	79121718	no	no	no
chr13	79183155	79183444	no	no	no
chr13	79287028	79287796	no	no	no
chr13	79348149	79348591	no	no	no
chr13	79353785	79354196	no	no	no
chr13	79443095	79443470	no	no	no
chr13	79531937	79532338	no	no	no
chr13	79572494	79573304	no	no	no
chr13	79615482	79615815	no	no	no
chr13	79619243	79619729	no	no	no
chr13	79658926	79659374	no	no	no
chr13	79713556	79713878	no	no	no
chr13	79843272	79843812	no	no	no
chr13	80327882	80328252	no	no	no
chr13	80356938	80357269	no	no	no
chr13	80510389	80511025	no	no	no
chr13	80788707	80788948	no	no	no
chr13	80915395	80915620	no	no	no
chr13	94458996	94459405	no	no	no
chr13	95314142	95314959	no	no	no
chr13	95358771	95359453	no	no	no
chr13	95546846	95547215	no	no	no
chr13	95618813	95619648	no	no	no
chr13	95765581	95765771	no	no	no
chr13	98008818	98009071	no	yes	no
chr13	100514081	100514482	no	no	no
chr13	100611319	100611976	no	no	no
chr13	100613988	100614410	no	no	no
chr13	100956250	100956738	no	no	no
chr13	101112849	101113405	no	no	no
chr13	101162498	101163079	no	no	no
chr13	101174282	101174725	no	no	no
chr13	105827554	105827873	no	no	no
chr13	105892675	105892989	no	no	no
chr13	106016046	106016719	no	no	no
chr13	107181974	107182427	no	no	no
chr13	112037558	112037857	no	no	no
chr13	112062903	112063541	no	no	no
chr13	112331180	112331759	no	no	no
chr13	112703835	112704080	no	no	no
chr13	112716273	112716622	no	no	no
chr13	112721090	112721291	no	no	no
chr13	112758297	112758649	no	no	no
chr13	112793288	112793835	no	no	no
chr14	26124842	26125235	no	no	no
chr14	26284902	26285349	no	no	no
chr14	26347489	26347857	no	no	no
chr14	26377646	26378521	no	no	no
chr14	26808429	26808991	no	no	no
chr14	26914966	26915292	no	yes	yes
chr14	26915380	26915669	no	yes	yes
chr14	27554737	27555122	no	no	no
chr14	28036164	28036687	no	no	no
chr14	28270795	28271123	no	no	no
chr14	28309514	28309792	no	no	no
chr14	28399090	28399425	no	no	no
chr14	28599779	28600299	no	no	no
chr14	28951891	28952142	no	no	no
chr14	29226568	29227019	no	no	no
chr14	29233037	29233587	no	no	no
chr14	29345260	29346064	no	no	no
chr14	29348666	29349079	no	no	no
chr14	29365122	29366080	no	no	no
chr14	29613768	29614271	no	no	no
chr14	29685075	29686366	no	no	no
chr14	29744186	29744726	no	no	no
chr14	29860752	29861823	no	no	no
chr14	29894545	29894942	no	no	no
chr14	29911541	29912069	no	no	no
chr14	29927767	29928561	no	no	no
chr14	29960971	29961518	no	no	no
chr14	29997558	29998562	no	no	no
chr14	30603947	30604618	no	no	no
chr14	30625787	30626180	no	no	no
chr14	30696521	30696959	no	no	no
chr14	30712326	30713132	no	no	no
chr14	30742361	30743182	no	no	no
chr14	30990107	30990670	no	no	no
chr14	31382705	31382909	no	no	yes
chr14	31598461	31598798	yes	no	yes
chr14	33070263	33070532	no	no	no
chr14	33094427	33094864	no	no	no
chr14	33118115	33118506	no	no	no
chr14	33203402	33203966	no	yes	yes
chr14	33278323	33278720	no	no	no
chr14	33295012	33295323	no	no	no
chr14	33499587	33499924	no	no	no
chr14	33525395	33525797	no	no	no
chr14	33577822	33578270	no	no	no
chr14	33663100	33663510	no	no	no
chr14	33676764	33677253	no	no	no
chr14	33751364	33751910	no	no	no
chr14	33775481	33775997	no	no	no
chr14	33793122	33793686	no	no	no
chr14	33844427	33844804	no	no	no
chr14	33862870	33863578	no	no	no
chr14	33889499	33890171	no	no	no
chr14	33999226	33999788	no	no	no
chr14	34030959	34031355	no	no	no
chr14	34036408	34036867	no	no	no
chr14	34068460	34068898	no	no	no
chr14	34099615	34100969	no	no	no
chr14	34111100	34111797	no	no	no
chr14	34122566	34122992	no	no	no
chr14	34130327	34131076	no	no	no
chr14	34189597	34190139	no	no	no
chr14	34202538	34202964	no	no	no
chr14	34272811	34273391	no	yes	yes
chr14	34551018	34551479	no	no	no
chr14	34641468	34641771	no	no	no
chr14	34744441	34744799	no	no	no
chr14	34778648	34779107	no	no	no
chr14	35979021	35979447	no	no	no
chr14	36020188	36020745	no	no	no
chr14	36027840	36028260	no	no	no
chr14	36043034	36043516	no	no	no
chr14	36157432	36157826	no	no	yes
chr14	36581806	36582419	no	no	no
chr14	36690252	36690837	no	no	no
chr14	36738352	36738949	no	no	no
chr14	36741597	36741943	no	no	no
chr14	36814582	36815518	no	no	no
chr14	36893576	36894215	no	no	no
chr14	36908059	36908748	no	no	no
chr14	36911819	36912276	no	no	no
chr14	36933591	36934455	no	no	no
chr14	36973936	36974396	no	no	no
chr14	37461970	37462328	no	no	no
chr14	37489744	37490220	no	no	no
chr14	37504714	37505374	no	no	no
chr14	37714135	37714711	no	no	no
chr14	37715776	37716308	yes	yes	yes
chr14	37726403	37727319	no	no	no
chr14	37777294	37777554	no	no	yes
chr14	45565748	45566040	yes	no	yes
chr14	45579021	45579240	yes	no	yes
chr14	53833728	53834195	no	no	no
chr14	54687903	54688261	no	no	no
chr14	57056907	57057909	no	no	no
chr14	57420518	57421027	no	no	no
chr14	57431320	57431944	no	no	no
chr14	60823324	60823979	no	no	no
chr14	61104752	61105066	no	no	no
chr14	68816775	68817026	no	no	no
chr14	68831264	68831562	no	no	no
chr14	68833424	68833718	no	no	no
chr14	73566710	73567252	no	yes	yes
chr14	74655273	74655596	no	no	no
chr14	74724469	74725088	no	no	no
chr14	76501333	76501634	no	no	no
chr14	76541773	76542209	no	no	no
chr14	76600590	76601045	no	no	no
chr14	76624662	76624982	no	no	no
chr14	77073654	77073953	no	no	no
chr14	77141488	77141836	no	no	no
chr14	80327475	80327728	no	yes	yes
chr14	80803211	80803486	no	no	no
chr14	81685663	81685918	no	no	no
chr14	95240984	95241341	no	no	no
chr14	97052199	97052454	no	no	no
chr14	97128910	97129326	no	no	no
chr14	97204775	97205127	no	no	no
chr14	97226031	97226374	no	no	no
chr14	97431181	97431762	no	no	no
chr14	97733376	97733658	no	no	no
chr14	97762579	97762923	no	no	no
chr14	97777351	97777778	no	no	no
chr14	97784084	97784490	no	no	no
chr14	97879268	97879953	no	no	no
chr14	97961636	97961959	no	no	no
chr14	98039365	98039920	no	no	no
chr14	98412951	98413321	no	no	no
chr14	98603954	98604426	no	no	no
chr14	98622806	98623268	no	no	no
chr14	98645024	98645379	no	no	no
chr14	99681507	99681941	no	no	no
chr14	99738320	99738694	no	no	no
chr14	99745641	99746099	no	no	no
chr14	99883290	99883859	no	no	no
chr14	100069733	100070362	yes	no	yes
chr14	101969210	101969499	no	no	no
chr14	103801981	103802273	yes	no	yes
chr15	35546051	35546671	no	no	no
chr15	35594616	35594943	no	no	no
chr15	35769943	35770352	no	no	no
chr15	35857968	35858360	no	no	no
chr15	35859216	35859531	no	no	no
chr15	35918850	35919225	no	no	no
chr15	35991228	35991770	no	no	no
chr15	36002138	36002612	no	no	no
chr15	36130730	36131281	no	no	no
chr15	36250139	36250542	no	no	no
chr15	36263176	36263644	no	no	no
chr15	36321930	36322398	no	no	no
chr15	36649049	36649429	no	no	no
chr15	36787695	36788065	no	no	no
chr15	36819859	36820224	no	no	no
chr15	36891993	36892819	no	no	no
chr15	36936524	36937035	no	no	no
chr15	36950566	36951338	no	no	no
chr15	36965010	36965839	no	no	no
chr15	36966373	36967095	no	no	no
chr15	37047108	37047887	no	no	no
chr15	37048674	37049269	no	no	no
chr15	37185668	37185879	no	no	no
chr15	37217704	37218356	no	no	no
chr15	37241175	37241927	no	no	no
chr15	37348175	37348726	no	no	no
chr15	37372118	37372663	no	no	no
chr15	37513013	37514120	no	no	no
chr15	37522008	37522362	no	no	no
chr15	37632109	37632451	no	no	no
chr15	37632632	37632980	no	no	no
chr15	37651550	37652257	no	no	no
chr15	37653113	37654119	no	no	no
chr15	37869242	37869740	no	no	no
chr15	37891162	37891586	no	no	no
chr15	37901447	37901926	no	no	no
chr15	38087522	38087991	no	no	no
chr15	38107104	38107573	no	no	no
chr15	38159859	38160630	no	no	no
chr15	38172148	38172907	no	no	no
chr15	40615991	40616577	no	no	no
chr15	42032052	42032292	no	no	yes
chr15	44181600	44181824	no	no	no
chr15	44820870	44821251	no	no	no
chr15	46849048	46849345	no	no	no
chr15	53089688	53090048	no	no	no
chr15	53266497	53266932	no	no	no
chr15	53991499	53991777	no	no	no
chr15	57425523	57425823	no	no	no
chr15	58089809	58090253	no	no	no
chr15	59994618	59995154	no	no	no
chr15	60033682	60034122	no	no	no
chr15	60170496	60170996	no	no	no
chr15	60290383	60290925	no	no	no
chr15	64753546	64754492	no	no	no
chr15	67199307	67199950	no	no	no
chr15	67212408	67212806	no	no	no
chr15	67665384	67665656	no	no	no
chr15	67760627	67761268	no	no	no
chr15	67878168	67878375	no	no	yes
chr15	67887374	67887726	no	no	no
chr15	67905006	67905501	no	no	no
chr15	68016219	68016571	no	no	no
chr15	68024908	68025254	no	no	no
chr15	68040302	68040615	no	no	yes
chr15	68060448	68061132	no	no	no
chr15	68074162	68075037	no	no	no
chr15	68079789	68080164	no	no	no
chr15	68112309	68112610	no	no	no
chr15	70392111	70392404	no	no	no
chr15	70546661	70547014	no	no	no
chr15	70616501	70616718	no	no	no
chr15	70636619	70636971	no	no	no
chr15	73889329	73889956	no	no	yes
chr15	74914240	74914517	yes	yes	yes
chr15	88825869	88826259	no	no	no
chr15	89924611	89924931	no	no	no
chr15	95146394	95146833	no	no	no
chr15	95311761	95312089	no	no	no
chr15	95436147	95436664	no	no	no
chr15	95830508	95831125	no	no	no
chr15	95839110	95839590	no	no	no
chr15	95895917	95896378	no	no	no
chr15	95912514	95913022	no	no	no
chr15	95997987	95998421	no	no	no
chr15	96032157	96032712	no	no	no
chr15	96040750	96041447	no	yes	yes
chr15	96093675	96094307	no	no	no
chr15	96121511	96121997	no	no	no
chr15	96554538	96554831	no	no	no
chr15	96886312	96886813	no	no	no
chr15	97236077	97236537	no	no	no
chr15	97243478	97244208	no	no	no
chr15	97271366	97271859	no	no	no
chr15	97289915	97290321	no	no	no
chr15	97413068	97414180	no	no	no
chr15	97434382	97435114	no	no	no
chr15	97436383	97436761	no	no	no
chr15	97521300	97521730	no	no	no
chr15	97548874	97549339	no	no	no
chr15	97602684	97603140	no	no	no
chr15	97690472	97691215	no	no	no
chr15	97778393	97778684	no	no	no
chr15	97939927	97940481	no	no	no
chr15	98198211	98198684	no	no	no
chr15	98525429	98525948	no	no	no
chr15	98689754	98690101	no	no	no
chr15	98703636	98704123	no	no	no
chr16	6254943	6255272	no	no	no
chr16	6758956	6759394	no	no	no
chr16	7759229	7759684	no	yes	yes
chr16	8292505	8293065	no	no	no
chr16	8431714	8432220	no	no	no
chr16	9009652	9009846	no	no	no
chr16	12314548	12314771	no	no	no
chr16	22684633	22684934	no	no	no
chr16	24579001	24579252	no	no	yes
chr16	26868486	26868726	no	no	no
chr16	48863190	48863502	no	no	no
chr16	49094661	49094977	no	no	no
chr16	49594173	49594650	no	no	no
chr16	49623297	49623882	no	no	no
chr16	49629638	49630081	no	no	no
chr16	49686686	49687018	no	no	no
chr16	49735517	49736159	no	no	no
chr16	49890889	49891213	no	no	no
chr16	50848712	50849205	no	no	no
chr16	50869999	50870394	no	no	no
chr16	50944919	50945616	no	no	no
chr16	51106498	51106951	no	no	no
chr16	51148024	51148293	no	no	no
chr16	51178078	51178502	no	no	no
chr16	51185063	51185560	yes	no	yes
chr16	51476030	51476534	no	no	no
chr16	51492173	51492791	no	no	no
chr16	51641010	51641450	no	no	no
chr16	51671344	51671811	no	no	no
chr16	51732649	51733020	no	no	no
chr16	51786413	51786872	no	no	no
chr16	51789432	51789905	no	no	no
chr16	51900893	51901606	no	no	no
chr16	51934633	51935227	no	no	no
chr16	52243137	52243566	no	no	no
chr16	52420396	52421092	no	no	no
chr16	52494300	52495012	no	no	no
chr16	52552077	52552462	no	no	no
chr16	52613048	52613441	no	no	no
chr16	52963759	52964124	no	no	no
chr16	53563200	53563718	no	no	no
chr16	53578283	53578712	no	no	no
chr16	53654198	53654660	no	no	no
chr16	53756959	53757315	no	no	no
chr16	53987256	53987729	no	no	no
chr16	54092831	54093512	no	no	no
chr16	54095020	54095419	no	no	no
chr16	54101162	54101654	no	no	no
chr16	54116853	54117463	no	no	no
chr16	54323666	54324082	no	no	no
chr16	54394071	54394433	no	no	no
chr16	54493605	54494230	no	no	no
chr16	54540552	54541228	no	no	no
chr16	54576332	54577368	no	no	no
chr16	54651087	54651438	no	no	no
chr16	54666349	54666844	no	no	no
chr16	54924396	54924792	no	no	no
chr16	54955107	54955628	no	no	no
chr16	55079682	55080055	no	no	no
chr16	55223316	55223983	no	no	no
chr16	55248868	55249243	no	no	no
chr16	55329611	55330186	no	no	no
chr16	55424804	55425421	no	no	no
chr16	58965746	58966213	no	no	no
chr16	59575312	59575605	no	no	no
chr16	59630454	59630894	no	no	no
chr16	60621744	60622114	no	no	no
chr16	61243586	61244200	no	no	no
chr16	61685902	61686937	no	yes	yes
chr16	63305475	63305930	no	no	no
chr16	64094528	64094930	no	no	no
chr16	69680362	69680575	yes	no	yes
chr16	69681153	69681481	no	no	yes
chr16	72505418	72505820	no	no	no
chr16	72623917	72624330	no	no	no
chr16	72821043	72821297	no	yes	yes
chr16	72935853	72936509	no	no	no
chr16	73092869	73093115	no	no	no
chr16	73352501	73352829	no	no	no
chr16	73363285	73363850	no	no	no
chr16	73735433	73735764	no	no	no
chr16	73747513	73747918	no	no	no
chr16	74308730	74309086	no	no	no
chr16	78511009	78511621	no	no	no
chr16	78643882	78644387	no	no	no
chr16	79192988	79193349	no	no	no
chr16	79381954	79382462	no	no	no
chr16	80112616	80112953	no	no	no
chr17	2078007	2078578	no	no	no
chr17	2082892	2083286	no	no	no
chr17	7787011	7787771	no	no	no
chr17	9225584	9226147	no	no	no
chr17	10977878	10978162	no	no	no
chr17	12375953	12376477	no	no	no
chr17	13434867	13435281	no	no	no
chr17	25634681	25635013	no	yes	yes
chr17	35012229	35012557	no	no	no
chr17	35058076	35058565	no	no	no
chr17	35077830	35078414	no	no	no
chr17	35102414	35102909	no	no	no
chr17	35166629	35166964	no	no	no
chr17	35194708	35195144	no	no	no
chr17	35247266	35247583	no	no	no
chr17	35287406	35287932	no	no	no
chr17	35301243	35301915	no	yes	yes
chr17	35329617	35329848	no	no	no
chr17	35336093	35336772	no	no	no
chr17	35474258	35474969	no	no	no
chr17	35480600	35481127	no	no	no
chr17	35559126	35559505	no	no	no
chr17	35589981	35590436	no	no	no
chr17	37566517	37566791	no	no	yes
chr17	37719171	37719432	no	no	no
chr17	37719736	37720193	no	no	no
chr17	37735655	37735968	no	no	no
chr17	37754864	37755126	no	no	no
chr17	37774685	37774902	no	no	no
chr17	38249172	38249420	yes	yes	yes
chr17	46221509	46222146	no	no	no
chr17	46226757	46227493	no	no	no
chr17	46663904	46664113	no	no	no
chr17	46670885	46671173	yes	no	yes
chr17	46682310	46682534	yes	no	yes
chr17	49256040	49256444	no	yes	yes
chr17	54207204	54207808	no	no	no
chr17	54340604	54340921	no	no	no
chr17	54559259	54559717	no	no	yes
chr17	54674168	54675041	no	no	no
chr17	55644505	55644950	no	no	no
chr17	55751975	55752492	no	no	yes
chr17	55888686	55889115	no	no	no
chr17	56082226	56082445	no	yes	yes
chr17	56082713	56083004	no	yes	yes
chr17	59227129	59227725	no	no	no
chr17	59234978	59235254	no	no	no
chr17	59273571	59274383	no	no	no
chr17	59329350	59329811	no	no	no
chr17	59458157	59458509	no	no	no
chr17	59893409	59893876	no	no	no
chr17	62496769	62497004	yes	no	yes
chr17	63881780	63882666	no	no	no
chr17	64167268	64167597	no	no	no
chr17	71771094	71771519	no	no	no
chr17	71866313	71866587	no	no	no
chr17	75588425	75589094	no	no	no
chr17	77812413	77812732	no	no	no
chr17	79368969	79369463	no	no	no
chr17	79377959	79378248	no	no	no
chr17	79958390	79958721	no	no	no
chr18	7618831	7619131	no	no	no
chr18	8218036	8218387	no	no	no
chr18	18844733	18845086	no	no	no
chr18	22140265	22140726	no	no	no
chr18	22236471	22236909	no	no	no
chr18	22617947	22618309	no	no	no
chr18	22657858	22658367	no	no	no
chr18	22692678	22693552	no	no	no
chr18	22723956	22724448	no	no	no
chr18	22745093	22745811	no	no	no
chr18	22747808	22748518	no	no	no
chr18	22756005	22756677	no	no	no
chr18	22767614	22768313	no	no	no
chr18	22769586	22770146	no	no	no
chr18	22864913	22865581	no	no	no
chr18	22865865	22866286	no	no	no
chr18	22931796	22932218	yes	no	yes
chr18	23283946	23284325	no	no	no
chr18	23915590	23915854	no	no	no
chr18	24237197	24237414	yes	no	yes
chr18	24536782	24537127	no	no	no
chr18	27243530	27243880	no	no	no
chr18	30322656	30323029	no	no	no
chr18	30353207	30353448	no	no	no
chr18	30448425	30448805	no	no	no
chr18	30467794	30468144	no	no	no
chr18	30490369	30490728	no	no	no
chr18	30631748	30632212	no	no	no
chr18	30703809	30704208	no	no	no
chr18	30709052	30709562	no	no	no
chr18	30760797	30761259	no	no	no
chr18	30763188	30763648	no	no	no
chr18	31804937	31805289	no	no	no
chr18	34480539	34480779	no	no	no
chr18	34719745	34720393	no	no	no
chr18	35063639	35063905	no	no	no
chr18	35178476	35179045	no	no	no
chr18	35341850	35342175	no	no	no
chr18	35353230	35353589	no	no	no
chr18	35469424	35469807	no	no	no
chr18	35492076	35492448	no	no	no
chr18	35564930	35565143	no	no	no
chr18	36024639	36025264	no	no	no
chr18	36063468	36063838	no	no	no
chr18	36197896	36198196	no	no	no
chr18	36372905	36373199	no	no	no
chr18	36544757	36545188	no	no	no
chr18	36633685	36634075	no	no	no
chr18	36652763	36653321	no	no	no
chr18	36763978	36764554	no	no	no
chr18	36901708	36902129	no	no	no
chr18	37498904	37499411	no	no	no
chr18	38455401	38455684	no	no	no
chr18	38637141	38637680	no	no	no
chr18	38648919	38649522	no	no	no
chr18	39248404	39248619	no	no	no
chr18	39297482	39297984	no	no	no
chr18	42872018	42872520	no	no	no
chr18	42996220	42996563	no	no	no
chr18	44770494	44771179	no	no	no
chr18	44784362	44784846	no	no	no
chr18	44860335	44860916	no	no	no
chr18	45033353	45033706	no	no	no
chr18	45037665	45038037	no	no	no
chr18	45069253	45069719	no	no	no
chr18	45120671	45120948	no	yes	yes
chr18	45121101	45121330	no	no	no
chr18	45275295	45275574	no	no	no
chr18	45626775	45627107	no	no	no
chr18	52700342	52700800	no	no	no
chr18	53003843	53004262	no	no	no
chr18	53089778	53090199	no	no	no
chr18	53254239	53254451	yes	no	yes
chr18	53530833	53531565	no	no	no
chr18	53567965	53568587	no	no	no
chr18	53705537	53705851	no	no	no
chr18	53963583	53964168	no	no	no
chr18	54120848	54121211	no	no	no
chr18	62281761	62282015	no	no	no
chr18	68968849	68969138	no	no	no
chr18	72348954	72349434	no	no	no
chr18	72357594	72357874	no	no	no
chr18	72357873	72358141	no	no	no
chr18	72362943	72363365	no	no	no
chr18	72363364	72364036	no	no	no
chr18	72371875	72372441	no	no	no
chr18	72374580	72374937	no	no	no
chr18	72395691	72395960	no	no	no
chr18	72508515	72509700	no	no	no
chr18	72568591	72569101	no	no	no
chr18	72590306	72590675	no	no	no
chr18	72592598	72592992	no	no	yes
chr18	72613911	72614503	no	no	no
chr18	72708709	72709051	no	no	no
chr18	72716914	72717295	no	no	no
chr18	72736628	72737432	no	no	no
chr18	72748498	72749281	no	no	no
chr18	72769363	72769951	no	no	no
chr18	72848940	72849222	no	no	no
chr18	72926513	72926973	no	no	no
chr18	72930059	72930595	no	no	no
chr18	73009193	73009533	no	no	no
chr18	73931377	73931586	no	no	no
chr18	75467807	75468098	no	no	no
chr18	75497515	75497915	no	no	no
chr18	75544703	75545603	no	no	no
chr18	75570055	75570398	no	no	no
chr18	75957094	75957626	no	no	no
chr18	76007249	76007964	no	no	no
chr18	76010061	76010453	no	no	no
chr18	76054090	76054527	no	no	no
chr18	76064488	76065083	no	no	no
chr18	76071122	76071393	no	no	no
chr18	76461743	76462292	no	no	no
chr18	76482213	76482829	no	no	no
chr18	76518107	76518514	no	no	no
chr18	76734951	76735283	no	no	no
chr18	77002277	77002951	no	no	no
chr18	77009095	77009444	no	no	no
chr18	77010279	77010704	no	no	no
chr18	77043439	77043949	no	no	no
chr19	8527267	8527508	no	no	yes
chr19	13127699	13127998	no	no	no
chr19	29653321	29653824	no	no	no
chr19	30379803	30380362	no	no	no
chr19	30494777	30495167	no	no	no
chr19	30566100	30567005	no	no	no
chr19	30574514	30575269	no	no	no
chr19	30583252	30583559	no	no	no
chr19	30601895	30602243	no	no	no
chr19	30645173	30645681	no	no	no
chr19	30715382	30716567	no	no	no
chr19	30747623	30748304	no	no	no
chr19	30757845	30758339	no	no	no
chr19	30767718	30768168	no	no	no
chr19	30775818	30776208	no	no	no
chr19	30840997	30842670	no	no	no
chr19	30851679	30852081	no	no	no
chr19	30861568	30862465	no	no	no
chr19	30939489	30939951	no	no	no
chr19	30940989	30941226	no	no	no
chr19	31003072	31004151	no	no	no
chr19	31025442	31025736	no	no	no
chr19	31032435	31032849	no	no	no
chr19	31068536	31068916	no	no	no
chr19	31339541	31339994	no	no	no
chr19	31365639	31366084	no	no	no
chr19	31378443	31378824	no	no	no
chr19	31587252	31587919	no	no	no
chr19	31591749	31592211	no	no	no
chr19	31636620	31637092	no	no	no
chr19	31656701	31657229	no	no	no
chr19	31749914	31750324	no	no	no
chr19	31795461	31795973	no	no	no
chr19	31798530	31799042	no	no	no
chr19	31806496	31806850	no	no	no
chr19	31808824	31809563	no	no	no
chr19	31827945	31828151	no	no	no
chr19	31837148	31837461	no	no	no
chr19	31998897	31999152	no	no	no
chr19	32067901	32068269	no	no	no
chr19	32208941	32209445	no	no	no
chr19	32209989	32210863	no	no	no
chr19	32211249	32211636	no	no	no
chr19	32470818	32471447	no	no	no
chr19	32521482	32522104	no	no	no
chr19	32526798	32527162	no	no	no
chr19	32661844	32662311	no	no	no
chr19	42437316	42437671	no	no	no
chr2	2335149	2335476	no	no	no
chr2	3120549	3120832	no	no	no
chr2	7548140	7548760	no	no	no
chr2	7735392	7735727	no	no	no
chr2	7774616	7774979	no	no	no
chr2	7806480	7807158	no	no	no
chr2	8213703	8214031	no	no	no
chr2	16430315	16430896	no	no	no
chr2	16587772	16588333	no	no	no
chr2	18661156	18661628	no	no	no
chr2	18973020	18973328	no	no	no
chr2	19157265	19157614	no	no	no
chr2	19578480	19578949	no	no	no
chr2	19740869	19741278	no	no	no
chr2	19774392	19774893	no	no	no
chr2	19775402	19775858	no	no	no
chr2	20478331	20478631	yes	no	yes
chr2	21117539	21117971	no	no	no
chr2	21188746	21189231	no	no	no
chr2	21537019	21537628	no	no	no
chr2	21812799	21813194	no	no	no
chr2	22015427	22015733	no	no	no
chr2	23005422	23006016	no	no	no
chr2	23103618	23103948	no	no	no
chr2	23289755	23290103	no	no	no
chr2	23753207	23753518	no	no	no
chr2	23886411	23887054	no	no	no
chr2	31332526	31332969	no	no	no
chr2	32111851	32112321	no	no	no
chr2	33813407	33813616	yes	no	yes
chr2	38976299	38976523	yes	no	yes
chr2	43450328	43450656	no	yes	yes
chr2	44132463	44132822	no	no	no
chr2	44132919	44133192	no	no	no
chr2	44166806	44167379	no	no	no
chr2	44721036	44721355	no	no	no
chr2	44845257	44845905	no	no	no
chr2	44995849	44996433	no	no	no
chr2	45002923	45003409	no	no	no
chr2	45004016	45004845	no	no	no
chr2	45031373	45032602	no	no	no
chr2	45067146	45067749	no	no	no
chr2	45068356	45069102	no	no	no
chr2	45579531	45579892	no	no	no
chr2	45677864	45678337	no	no	no
chr2	50848387	50848624	no	no	no
chr2	57967965	57968440	no	no	no
chr2	57972484	57972816	no	no	no
chr2	57986567	57987014	no	no	no
chr2	58029185	58030096	no	no	no
chr2	58096809	58097252	no	no	no
chr2	58105279	58105723	no	no	no
chr2	58125193	58125776	no	no	no
chr2	58186541	58186975	no	no	no
chr2	58351102	58351607	no	no	no
chr2	58367798	58368166	no	no	no
chr2	58696312	58696848	no	no	no
chr2	58748953	58749809	no	no	no
chr2	58770561	58771011	no	no	no
chr2	58799955	58800380	no	no	no
chr2	58810218	58811115	no	no	no
chr2	58811772	58812451	no	no	no
chr2	58858114	58858519	no	no	no
chr2	58860408	58860806	no	no	no
chr2	58949124	58949628	no	no	no
chr2	58976192	58976622	no	no	no
chr2	58996638	58997299	no	no	no
chr2	59102494	59102884	no	no	no
chr2	59108143	59108471	no	no	no
chr2	59133283	59134125	no	no	no
chr2	59144779	59145266	no	no	no
chr2	59163326	59163954	no	no	no
chr2	59179374	59179847	no	no	no
chr2	59199084	59199669	no	no	no
chr2	59202610	59203028	no	no	no
chr2	59203653	59204097	no	no	no
chr2	59304218	59304794	no	no	no
chr2	59305305	59305880	no	no	no
chr2	59477067	59477494	no	no	no
chr2	59541022	59541815	no	no	no
chr2	59746482	59746877	no	no	no
chr2	59889360	59889808	no	no	no
chr2	59895215	59895578	no	no	no
chr2	59897325	59897628	no	no	no
chr2	59947654	59948178	no	no	no
chr2	59998704	59999276	no	no	no
chr2	60006312	60006804	no	no	no
chr2	60056125	60056534	no	no	no
chr2	60077283	60078349	no	no	no
chr2	60137951	60138449	no	no	no
chr2	60139180	60139522	no	no	no
chr2	60224345	60224740	no	no	no
chr2	60297655	60298383	no	no	no
chr2	60298382	60298643	no	no	no
chr2	60352760	60353393	no	no	no
chr2	60441559	60442161	no	no	no
chr2	60517187	60517688	no	no	no
chr2	60687571	60687899	no	no	yes
chr2	60689002	60689594	no	no	yes
chr2	60761757	60762609	no	no	no
chr2	60780680	60780916	no	no	no
chr2	60795242	60795836	no	no	no
chr2	60855708	60856171	no	no	no
chr2	61752499	61752779	yes	no	yes
chr2	63194011	63194670	no	no	no
chr2	63195806	63196112	no	no	no
chr2	63219721	63220213	no	no	no
chr2	63230444	63230978	no	no	no
chr2	63240737	63241269	no	no	no
chr2	63261648	63262284	no	no	no
chr2	63268547	63268960	no	no	no
chr2	63276132	63276634	no	no	no
chr2	63661589	63662286	no	no	no
chr2	65941778	65942198	no	no	no
chr2	66013220	66013776	no	no	no
chr2	66091797	66092317	no	no	no
chr2	66093223	66093558	no	no	no
chr2	66226815	66227319	no	no	no
chr2	66298435	66298803	no	no	no
chr2	66511009	66511338	no	no	no
chr2	66750034	66750485	no	no	no
chr2	66764246	66764648	no	no	no
chr2	66805668	66806141	no	no	no
chr2	66925167	66925684	no	no	no
chr2	67281387	67281902	no	no	no
chr2	67743427	67743863	no	no	no
chr2	68081391	68081737	no	no	no
chr2	68141337	68141755	no	no	no
chr2	72561796	72562458	no	no	yes
chr2	72775217	72775666	no	no	no
chr2	73125213	73125631	no	no	no
chr2	73174985	73175679	no	no	no
chr2	74334797	74335307	no	yes	yes
chr2	81277866	81278167	no	no	no
chr2	85442665	85443125	no	no	no
chr2	103538843	103539431	no	no	no
chr2	103548889	103549243	no	no	no
chr2	103560060	103560817	no	no	no
chr2	103792792	103793326	no	no	no
chr2	103909658	103910061	no	no	no
chr2	104061601	104062005	no	no	no
chr2	104064821	104065286	no	no	no
chr2	104285939	104286334	no	no	no
chr2	104430449	104431028	no	no	no
chr2	104576667	104577046	no	no	no
chr2	104577305	104577962	no	no	no
chr2	104649019	104649406	no	no	no
chr2	104736676	104737089	no	no	no
chr2	105032905	105033293	no	no	no
chr2	105048026	105048643	no	no	no
chr2	105132949	105133637	no	no	no
chr2	105254616	105255814	no	no	no
chr2	105300830	105301186	no	no	no
chr2	105318885	105319422	no	no	no
chr2	105453439	105453809	no	no	no
chr2	105517458	105518025	no	no	no
chr2	105674423	105674862	no	no	no
chr2	105697528	105698064	no	no	no
chr2	105708178	105708430	no	no	no
chr2	114099513	114099886	no	no	no
chr2	118810909	118811378	no	no	no
chr2	119133400	119133955	no	no	no
chr2	119255860	119256260	no	no	no
chr2	119607264	119607815	no	no	no
chr2	121629167	121629467	no	no	no
chr2	121816557	121816847	no	no	no
chr2	128623351	128623600	no	no	no
chr2	141026712	141026974	no	no	no
chr2	143914516	143915380	no	no	no
chr2	143916816	143917503	no	no	no
chr2	143918561	143919104	no	no	no
chr2	144104289	144105251	no	no	no
chr2	144112050	144112698	no	no	no
chr2	144113404	144113962	no	no	no
chr2	144115191	144116053	no	no	no
chr2	144158990	144159829	no	no	no
chr2	144351700	144352203	no	no	no
chr2	144379628	144380158	no	no	no
chr2	144437302	144437576	no	no	no
chr2	144440594	144441571	no	no	no
chr2	144442209	144442635	no	no	no
chr2	144443043	144443464	no	no	no
chr2	144484048	144484406	no	no	no
chr2	144533887	144534439	no	no	no
chr2	144550158	144550597	no	no	no
chr2	144692503	144693160	no	no	no
chr2	144712417	144713498	no	no	no
chr2	144714917	144715489	no	no	no
chr2	144762311	144762514	no	no	no
chr2	144825817	144826516	no	no	no
chr2	144837102	144837484	no	no	no
chr2	145145848	145146086	no	yes	yes
chr2	145161132	145161468	no	no	no
chr2	145185763	145186061	no	yes	no
chr2	145188172	145189252	no	no	no
chr2	145196719	145197657	no	no	no
chr2	145200851	145201268	no	no	no
chr2	145257513	145258216	no	no	no
chr2	145262012	145262638	no	no	no
chr2	145278670	145279052	no	yes	no
chr2	145338058	145339005	no	no	no
chr2	145340057	145340644	no	no	no
chr2	145528325	145528959	no	no	no
chr2	145631711	145632277	no	no	no
chr2	145695947	145696376	no	no	no
chr2	145769770	145770169	no	no	no
chr2	145889398	145889946	no	no	no
chr2	145893570	145893972	no	no	no
chr2	146003012	146003598	no	no	no
chr2	146057604	146058229	no	no	no
chr2	146110225	146110964	no	no	no
chr2	146412482	146413488	no	no	no
chr2	146426248	146426764	no	no	no
chr2	146689219	146689905	no	no	no
chr2	146692438	146693099	no	no	no
chr2	146697918	146698340	no	no	no
chr2	146782946	146783294	no	no	no
chr2	146797788	146799423	no	no	no
chr2	146947108	146947483	no	no	no
chr2	147073183	147073689	no	no	no
chr2	147134014	147134544	no	no	no
chr2	147172545	147173232	no	no	no
chr2	147198182	147198711	no	no	no
chr2	147260676	147261305	no	no	no
chr2	147289637	147290443	no	no	no
chr2	147333960	147334480	no	no	no
chr2	147349469	147350117	no	no	no
chr2	147382174	147382767	no	no	no
chr2	147444272	147444635	no	no	no
chr2	147675278	147675838	no	no	no
chr2	147708541	147708992	no	no	no
chr2	147955811	147956437	no	no	no
chr2	149225899	149227406	yes	yes	yes
chr2	150903758	150904072	no	no	no
chr2	156376205	156376636	no	no	no
chr2	156400365	156400813	no	no	no
chr2	156403250	156403827	no	no	no
chr2	156487314	156487617	no	no	no
chr2	156508071	156508515	no	no	no
chr2	156509416	156509924	no	no	no
chr2	156584734	156586015	no	no	no
chr2	156589491	156590284	no	no	no
chr2	156658939	156659911	no	no	no
chr2	156726837	156727357	no	no	no
chr2	156762155	156763020	no	no	no
chr2	156803531	156803998	no	no	no
chr2	156988668	156989052	no	no	no
chr2	156991550	156991923	no	no	no
chr2	157017944	157018447	no	no	no
chr2	157194704	157194915	yes	no	no
chr2	157446600	157447247	no	no	no
chr2	157449425	157449861	no	no	no
chr2	157551065	157551814	no	no	no
chr2	157557052	157557544	no	no	no
chr2	157591231	157591627	no	no	no
chr2	157660090	157660588	no	no	no
chr2	157720707	157721227	no	no	no
chr2	157861134	157862015	no	no	no
chr2	157900139	157900614	no	no	no
chr2	158005749	158006365	no	no	no
chr2	160474168	160474774	no	no	no
chr2	162095040	162095354	no	no	no
chr2	162238671	162238980	no	no	no
chr2	162273025	162273233	no	no	yes
chr2	162810509	162810931	no	no	no
chr2	162825613	162826008	no	no	no
chr2	162855135	162855473	no	no	no
chr2	162856925	162857319	no	no	no
chr2	162982464	162982860	no	no	no
chr2	163045021	163045585	no	no	no
chr2	164105118	164105601	no	no	no
chr2	164181179	164181928	no	no	no
chr2	164301141	164301558	no	no	no
chr2	164319809	164320317	no	no	no
chr2	164322046	164322429	no	no	no
chr2	164350103	164350802	no	no	no
chr2	164450294	164451316	no	no	no
chr2	164459126	164459746	no	no	no
chr2	164470028	164470314	no	no	no
chr2	164572387	164572740	no	no	no
chr2	164574361	164575244	no	no	no
chr2	164591582	164592018	no	no	no
chr2	164593567	164594006	no	no	no
chr2	164599553	164600094	no	no	no
chr2	164657085	164657936	no	no	no
chr2	164661752	164662313	no	no	no
chr2	164843872	164844572	no	no	no
chr2	164846989	164847364	no	no	no
chr2	164870538	164871147	no	no	no
chr2	164911234	164911603	no	no	no
chr2	164922456	164923052	no	no	no
chr2	165054759	165055547	no	no	no
chr2	165090431	165090958	no	no	no
chr2	165109220	165109738	no	no	no
chr2	165235659	165236057	no	no	no
chr2	165306647	165307305	no	no	no
chr2	171508244	171508610	no	no	no
chr2	171571528	171571781	no	no	no
chr2	172580111	172581080	no	no	no
chr2	172820593	172821182	no	no	no
chr2	172822629	172823073	no	no	yes
chr2	172936643	172938102	no	no	no
chr2	172948459	172948935	no	no	no
chr2	172956027	172956947	no	no	no
chr2	172958300	172959038	no	no	no
chr2	173873211	173873633	no	no	no
chr2	174114650	174115510	no	no	no
chr2	174324308	174324675	no	no	no
chr2	174517971	174518604	no	no	no
chr2	174774479	174774735	no	yes	yes
chr2	174946407	174946747	no	no	yes
chr2	174969606	174969905	no	no	no
chr2	174973315	174973697	no	no	no
chr2	174986932	174987150	no	no	no
chr2	174989658	174990158	no	no	no
chr2	175007062	175007535	no	no	no
chr2	175023710	175023998	no	no	no
chr2	175025422	175025734	no	no	no
chr2	175041682	175042304	no	no	no
chr2	175196401	175196985	no	no	no
chr2	175203688	175204459	no	no	no
chr2	175206078	175206362	no	no	no
chr2	175207541	175208059	no	no	no
chr2	175236289	175236770	no	no	no
chr2	176226946	176227766	no	no	no
chr2	176267088	176267833	no	no	no
chr2	176306047	176306597	no	no	no
chr2	176355079	176355569	no	no	no
chr2	176428477	176428971	no	no	no
chr2	176551511	176551843	no	no	no
chr2	176717919	176719182	no	no	no
chr2	176754209	176755210	no	no	no
chr2	176829512	176829803	no	no	no
chr2	176938087	176938719	no	no	no
chr2	176940356	176941463	no	no	no
chr2	176943129	176943703	no	no	no
chr2	177503204	177503588	no	no	no
chr2	177685275	177685747	no	no	no
chr2	177716837	177717122	no	no	no
chr2	177757618	177758278	no	no	no
chr2	177826719	177827135	no	no	no
chr2	177844876	177845249	no	no	no
chr2	177924126	177924638	no	no	no
chr2	185042955	185043274	no	no	no
chr2	199202269	199203101	no	no	no
chr2	199227246	199227853	no	no	no
chr2	199422884	199423273	no	no	no
chr2	199503151	199503611	no	no	no
chr2	199527617	199528003	no	no	no
chr2	199682296	199682634	no	no	no
chr2	199832683	199833260	no	no	no
chr2	199888033	199888427	no	no	no
chr2	200134197	200134854	no	yes	yes
chr2	200716491	200716976	no	no	no
chr2	205887662	205888044	no	no	no
chr2	207939810	207940197	yes	yes	yes
chr2	210758859	210759136	no	no	no
chr2	213141547	213141875	no	no	no
chr2	219938312	219938744	no	no	no
chr2	223040315	223040649	no	no	no
chr2	223137231	223137854	no	no	no
chr2	231437904	231438381	no	no	no
chr2	236767467	236767859	no	no	no
chr2	236826252	236826574	no	no	no
chr2	236963191	236963865	no	no	no
chr2	237071381	237071858	no	no	no
chr2	237080563	237081093	no	no	no
chr2	237087555	237088063	no	no	no
chr2	237165642	237165951	no	no	no
chr20	4866438	4866648	no	no	yes
chr20	6863777	6864172	no	no	no
chr20	7497404	7497692	no	no	no
chr20	10273709	10274191	yes	no	yes
chr20	10793539	10793991	no	no	no
chr20	20077026	20077541	no	no	no
chr20	20473209	20473946	no	no	no
chr20	20479125	20479744	no	no	no
chr20	20951492	20952113	no	no	no
chr20	20973922	20974341	no	no	no
chr20	21126695	21127451	no	no	no
chr20	21489014	21489618	no	no	no
chr20	21496532	21496899	no	no	no
chr20	22146633	22147245	no	no	no
chr20	22433179	22433737	no	no	no
chr20	34327175	34327642	yes	no	yes
chr20	34328377	34328624	yes	no	yes
chr20	37148553	37149339	no	no	no
chr20	37876975	37877406	no	no	no
chr20	38863216	38863598	no	no	no
chr20	39334406	39334835	no	no	no
chr20	39472919	39473278	no	no	no
chr20	39483785	39484101	no	no	no
chr20	39725355	39725641	no	no	no
chr20	42087754	42088076	yes	no	yes
chr20	42394533	42394856	no	no	no
chr20	42643892	42644342	no	no	no
chr20	44871872	44872246	no	no	no
chr20	51117132	51117518	no	no	no
chr20	51619966	51620404	no	no	no
chr20	51736856	51737452	no	no	no
chr20	51787599	51788195	no	no	no
chr20	51962528	51962935	no	no	no
chr20	52002871	52003298	no	no	no
chr20	52043358	52043851	no	no	no
chr20	52104679	52104971	no	yes	yes
chr20	58736422	58737000	no	no	no
chr20	62808212	62808615	no	no	no
chr21	16375806	16376196	no	no	no
chr21	17681716	17682182	no	no	no
chr21	17906653	17907273	no	no	no
chr21	17960758	17961275	no	no	no
chr21	34291073	34291487	no	no	no
chr21	34468137	34468494	no	no	no
chr21	34485553	34485843	no	no	no
chr21	34489567	34489858	no	no	no
chr21	36969353	36969570	no	no	no
chr21	38807406	38807798	no	no	no
chr22	19395907	19396120	yes	no	yes
chr22	27682444	27682868	no	no	no
chr22	28199540	28199800	no	no	no
chr22	28238857	28239176	no	no	no
chr22	28274420	28274849	no	no	no
chr22	29300256	29300588	no	no	no
chr22	36148490	36148696	no	no	no
chr22	36152740	36153085	no	no	no
chr22	38412433	38412736	no	no	no
chr22	40661261	40662373	no	no	yes
chr3	9471459	9471757	yes	no	yes
chr3	17380638	17380948	no	no	no
chr3	17422162	17422464	no	no	no
chr3	17511014	17511271	no	no	no
chr3	17547883	17548176	no	no	no
chr3	17592641	17593342	no	no	no
chr3	17608800	17609234	no	no	no
chr3	17619329	17619899	no	no	no
chr3	17706992	17707377	no	no	no
chr3	17915199	17915608	no	no	no
chr3	17953197	17953831	no	no	no
chr3	17976378	17977073	no	no	no
chr3	17987999	17988674	no	no	no
chr3	18169531	18169999	no	no	no
chr3	18411066	18411720	no	no	no
chr3	18412255	18412635	no	no	no
chr3	18418111	18418532	no	no	no
chr3	18444338	18444900	no	no	no
chr3	18456598	18457010	no	no	yes
chr3	18460850	18461358	no	no	no
chr3	18676403	18676751	no	no	no
chr3	18699936	18700348	no	no	no
chr3	18844352	18844791	no	no	no
chr3	18898818	18899509	no	no	no
chr3	18916722	18917319	no	no	no
chr3	19028334	19028763	no	no	no
chr3	19034079	19034447	no	no	no
chr3	19041729	19042230	no	no	no
chr3	19054698	19055018	no	no	no
chr3	24776857	24777175	no	no	no
chr3	24790135	24790413	no	no	no
chr3	24829862	24830263	no	no	no
chr3	24872633	24873091	no	no	no
chr3	44106967	44107314	no	no	no
chr3	52592128	52592585	no	no	yes
chr3	54975135	54975439	no	no	no
chr3	55278403	55278720	no	no	no
chr3	55789548	55790216	no	no	no
chr3	59293219	59293656	no	no	no
chr3	62308293	62308690	no	no	no
chr3	62350858	62351417	no	no	no
chr3	62400814	62401544	no	no	no
chr3	62406945	62407298	no	no	no
chr3	62465565	62465958	no	no	no
chr3	63987690	63988009	no	yes	yes
chr3	70091797	70092277	no	no	no
chr3	70125523	70126072	no	no	no
chr3	70465143	70465587	no	no	no
chr3	70513904	70514290	no	no	no
chr3	70566156	70566697	no	no	no
chr3	70572723	70573103	no	no	no
chr3	70632271	70632919	no	no	no
chr3	70701876	70702269	no	no	no
chr3	70871490	70872092	no	no	no
chr3	70872091	70872483	no	no	no
chr3	71034555	71035300	no	no	no
chr3	71052586	71053126	no	no	no
chr3	71099601	71100393	no	no	no
chr3	71154406	71154780	no	no	no
chr3	71185319	71185956	no	no	no
chr3	71254137	71254559	no	no	no
chr3	71277587	71278041	no	no	no
chr3	71291925	71292253	no	no	no
chr3	71447798	71448239	no	no	no
chr3	71499944	71500494	no	no	no
chr3	71507851	71508403	no	no	no
chr3	71573923	71574381	no	no	no
chr3	71592086	71592487	no	no	no
chr3	77129424	77129800	no	no	no
chr3	77644406	77644927	no	no	no
chr3	81052542	81052861	no	no	no
chr3	81144132	81144694	no	no	no
chr3	81266068	81266538	no	no	no
chr3	81292057	81292402	no	no	no
chr3	89516937	89517367	no	no	no
chr3	95886099	95886542	no	no	no
chr3	107529678	107530081	no	yes	yes
chr3	114037697	114038273	no	no	no
chr3	114173377	114173839	no	no	no
chr3	114188372	114188831	no	no	no
chr3	114283906	114284473	no	no	no
chr3	114379087	114379448	no	no	no
chr3	114433280	114434126	no	no	no
chr3	114435038	114435358	no	no	no
chr3	114575347	114575767	no	no	no
chr3	114593895	114594173	no	no	no
chr3	114611857	114612222	no	no	no
chr3	114692045	114692642	no	no	no
chr3	114800937	114801331	no	no	no
chr3	118491184	118491616	no	no	no
chr3	128035633	128035937	no	no	no
chr3	128098139	128098380	no	no	no
chr3	136378203	136378428	no	no	no
chr3	136983132	136984127	no	no	no
chr3	137048320	137048841	no	no	no
chr3	137068291	137068799	no	no	no
chr3	137125609	137126053	no	no	no
chr3	137186176	137186736	no	no	no
chr3	137361011	137361811	no	no	no
chr3	137412479	137413073	no	no	no
chr3	137490086	137490437	no	no	no
chr3	137491635	137492131	no	no	no
chr3	137639103	137639731	no	no	no
chr3	137680878	137681248	no	no	no
chr3	146807091	146807468	no	no	no
chr3	146886344	146886697	no	no	no
chr3	146956135	146956795	no	no	no
chr3	147030430	147031467	no	no	no
chr3	147049534	147050025	no	no	no
chr3	147093692	147094206	no	no	no
chr3	147125645	147126100	no	no	no
chr3	147379116	147379480	no	no	no
chr3	147393477	147393855	no	no	no
chr3	147748512	147749098	no	no	no
chr3	147793354	147794009	no	no	no
chr3	147801357	147802122	no	no	no
chr3	147802787	147803158	no	no	no
chr3	148006898	148007465	no	no	no
chr3	152016741	152017048	no	yes	no
chr3	152164385	152164599	no	no	yes
chr3	157472194	157472796	no	no	no
chr3	157574006	157574408	no	no	no
chr3	157589268	157590185	no	no	no
chr3	157637051	157637432	no	no	no
chr3	157776155	157777330	no	no	no
chr3	157779667	157780263	no	no	no
chr3	157851119	157851953	no	no	no
chr3	157882767	157883564	no	no	no
chr3	157903637	157904237	no	no	no
chr3	157927938	157928204	no	no	no
chr3	157989850	157990282	no	no	no
chr3	158009976	158010440	no	no	no
chr3	158026011	158026478	no	no	no
chr3	158026477	158027103	no	no	no
chr3	158085880	158086457	no	no	no
chr3	158103403	158103859	no	no	no
chr3	158124379	158124747	no	no	no
chr3	158149681	158150193	no	no	no
chr3	158177085	158177484	no	no	no
chr3	158201643	158202117	no	no	no
chr3	158245883	158246296	no	no	no
chr3	165250714	165250988	no	no	no
chr3	168834281	168834484	no	no	yes
chr3	168907273	168907752	no	no	no
chr3	168940164	168940599	no	no	no
chr3	169082354	169082815	no	no	no
chr3	169166972	169167428	no	no	no
chr3	169193751	169194464	no	no	no
chr3	169223706	169224260	no	no	no
chr3	169291756	169292590	no	no	no
chr3	169385112	169385639	no	no	no
chr3	180436702	180437410	no	no	no
chr3	180461947	180462695	no	no	no
chr3	180773955	180774413	no	no	no
chr3	180970525	180971053	no	no	no
chr3	181022062	181022577	no	no	no
chr3	181135575	181135916	no	no	no
chr3	181279183	181279511	no	no	no
chr3	181425634	181426106	no	no	no
chr3	181978663	181979210	no	no	no
chr3	184319882	184320136	no	no	no
chr3	185649294	185649715	yes	no	no
chr3	188189711	188190173	no	no	no
chr3	188857274	188857832	no	no	no
chr3	189233825	189234151	no	no	no
chr3	193857112	193857628	no	no	no
chr4	569624	569994	no	no	no
chr4	1399046	1399361	no	no	no
chr4	1409404	1409796	no	no	no
chr4	1595174	1595631	no	no	no
chr4	1613666	1614056	no	no	no
chr4	4493683	4494031	no	no	no
chr4	4517718	4518186	no	no	no
chr4	4523290	4523940	no	no	no
chr4	12747711	12748165	no	no	no
chr4	12899489	12899911	no	no	no
chr4	13009569	13010106	no	no	no
chr4	13126677	13126886	no	no	no
chr4	13852949	13853223	no	no	no
chr4	14269231	14269757	no	no	no
chr4	18101547	18101823	no	no	no
chr4	23298681	23298994	no	no	no
chr4	23677257	23677589	no	no	no
chr4	23819708	23820202	no	no	no
chr4	24529160	24529457	no	yes	yes
chr4	27361903	27362204	no	no	no
chr4	28464791	28465124	no	no	no
chr4	28892780	28893381	no	no	no
chr4	29108772	29109017	no	no	no
chr4	29123305	29123577	no	no	no
chr4	30622301	30622579	no	no	no
chr4	31680093	31680272	no	no	no
chr4	34720595	34720866	no	no	no
chr4	38702162	38702662	no	yes	yes
chr4	41750067	41750328	no	no	no
chr4	41858968	41859866	no	no	no
chr4	41874895	41875393	no	no	no
chr4	41875902	41876332	no	no	no
chr4	42150291	42150987	no	no	no
chr4	54867962	54868438	no	no	no
chr4	54881563	54882172	no	no	no
chr4	54962198	54962731	no	no	no
chr4	54974680	54975125	no	no	no
chr4	66531934	66532208	no	no	no
chr4	66989542	66989996	no	no	no
chr4	67493881	67494151	no	no	no
chr4	76579122	76579342	no	no	yes
chr4	78641576	78641808	no	yes	yes
chr4	79908663	79909152	no	no	no
chr4	79944998	79945418	no	no	no
chr4	79971670	79971947	no	no	no
chr4	80004001	80004509	no	no	no
chr4	80086032	80086484	no	no	no
chr4	80195016	80195486	no	no	no
chr4	80334692	80334988	no	no	no
chr4	80374747	80375125	no	no	no
chr4	81107801	81108256	no	no	no
chr4	83346663	83346870	yes	no	yes
chr4	84586170	84586342	no	no	no
chr4	84688036	84688330	no	no	no
chr4	84700166	84700356	no	no	no
chr4	84700500	84701153	no	no	no
chr4	84991462	84991756	no	no	no
chr4	85245609	85246472	no	no	no
chr4	85284074	85284552	no	no	no
chr4	85300160	85300585	no	no	no
chr4	94901168	94901416	no	no	no
chr4	95036855	95037132	no	no	no
chr4	103717404	103718611	no	yes	yes
chr4	105315821	105316084	no	no	no
chr4	105346187	105346577	no	no	no
chr4	105687789	105688011	no	no	no
chr4	109062419	109063095	no	no	no
chr4	109532405	109533006	no	no	no
chr4	111549707	111549945	no	no	no
chr4	111885195	111885710	no	no	no
chr4	111915806	111916700	no	no	no
chr4	112185109	112185596	no	no	no
chr4	112245147	112245444	no	no	no
chr4	112326988	112327363	no	no	no
chr4	112422014	112422750	no	no	no
chr4	112556701	112557159	no	no	no
chr4	112804725	112805299	no	no	no
chr4	113324683	113325063	no	no	no
chr4	113442711	113443201	no	no	no
chr4	113444435	113444922	no	no	no
chr4	129518385	129518755	no	no	no
chr4	130443522	130443909	no	no	no
chr4	131524244	131524709	no	no	no
chr4	135698671	135698948	no	no	no
chr4	136111785	136112079	no	no	no
chr4	137721336	137721613	no	no	no
chr4	140004039	140004251	no	no	no
chr4	145291417	145291892	no	no	no
chr4	147215474	147215860	no	no	no
chr4	147574289	147574589	no	no	no
chr4	147689809	147690224	no	no	no
chr4	147801733	147802097	no	no	no
chr4	147958154	147958502	no	no	no
chr4	147965840	147966213	no	no	no
chr4	150410474	150410876	no	no	no
chr4	150525775	150525997	no	no	no
chr4	151236382	151236713	no	no	yes
chr4	151243542	151244027	no	no	no
chr4	151287733	151288164	no	no	no
chr4	151418945	151419470	no	no	no
chr4	151493819	151494193	no	no	no
chr4	151494192	151494549	no	no	no
chr4	151520433	151521096	no	no	no
chr4	151601553	151602137	no	no	no
chr4	151715942	151716314	no	no	no
chr4	172259929	172260163	no	no	no
chr4	173325833	173326111	no	no	no
chr4	178902784	178903177	no	no	no
chr4	180056883	180057265	no	no	no
chr4	181201725	181202245	no	no	no
chr4	182042719	182043099	no	no	no
chr4	182352257	182352673	no	no	no
chr4	182405562	182405999	no	no	no
chr4	182428644	182429682	no	no	no
chr4	182581319	182581890	no	no	no
chr4	183058497	183058948	no	no	no
chr4	185938425	185939034	no	no	no
chr4	187853778	187853989	no	no	no
chr4	190700792	190701226	no	no	no
chr5	1876069	1876333	no	no	no
chr5	2112487	2113238	no	no	no
chr5	2253129	2253655	no	no	no
chr5	2273375	2273644	no	no	no
chr5	2799529	2800149	no	no	no
chr5	2848341	2848884	no	no	no
chr5	2947473	2947835	no	no	no
chr5	3179853	3180261	no	no	no
chr5	3182351	3183096	no	no	no
chr5	3186758	3187854	no	no	no
chr5	3198071	3198684	no	no	no
chr5	3226310	3227206	no	no	no
chr5	3357374	3357718	no	no	no
chr5	3428081	3428563	no	no	no
chr5	3512399	3513570	no	no	no
chr5	3530751	3531363	no	no	no
chr5	3854074	3854534	no	no	no
chr5	4424939	4425374	no	no	no
chr5	4661234	4661606	no	no	no
chr5	25392041	25392536	no	no	no
chr5	27982124	27982398	no	no	no
chr5	30686735	30687086	no	no	no
chr5	32380135	32380351	no	no	yes
chr5	36601065	36601314	no	no	no
chr5	36984731	36985078	no	no	yes
chr5	36996493	36997005	no	yes	yes
[truncated: 886 more rows]
