# Supplementary material for: Allele Frequencies of Variants in Ultra Conserved Elements Identify Selective Pressure on Transcription Factor Binding
Source: PLoS One. 2014 Nov 4;9(11):e110692. doi: 10.1371/journal.pone.0110692 (PMC4219694; doi:10.1371/journal.pone.0110692)
Supplement: Table S2 — General characteristics of sequenced sample pools. This excel sheet contains following information for each sequenced pool: mapped reads on target, average sequencing depth, average depth per allele, % of alleles covered> = 5X. (XLSX) [file pone.0110692.s006.xlsx]

## Sheet: Italian samples
pool ID	samples in pool	mapped reads on target	average Depth per pool	average depth per allele	% of alleles covered >=5X
ITA1	10	6216976	446.586	22.3293	97.1
ITA2	10	5979175	429.504	21.4752	97.8
ITA3	10	6145143	441.426	22.0713	98
ITA4	11	5509357	395.755	17.9889	96
ITA5	11	7310054	525.105	23.8684	97.5
ITA6	11	6000548	431.039	19.5927	97.2
ITA7	11	6198651	445.269	20.2395	97.5
ITA8	10	6181216	444.017	22.2008	97.6
ITA9	10	6428628	461.789	23.0895	98
ITA10	11	6089674	437.441	19.8837	97.6
ITA11	11	5029171	361.262	16.421	96.5
ITA12	11	5312621	381.623	17.3465	97.2
ITA13	11	6260858	449.738	20.4426	98.4
ITA14	10	10111053	726.31	36.3155	99.3
ITA15	11	6618435	475.424	21.6102	99
ITA16	11	5830854	418.849	19.0386	98.7
ITA17	11	5300568	380.757	17.3071	98.7
ITA18	11	5709795	410.153	18.6433	98.8
ITA19	11	7361247	528.782	24.0356	99
ITA20	11	6690228	480.581	21.8446	99
ITA21	11	6072738	436.225	19.8284	99
ITA22	10	8312446	597.11	29.8555	98.9
ITA23	11	8000068	574.671	26.1214	98.7
ITA24	11	9001472	646.605	29.3911	99.2
ITA25	11	9155019	657.635	29.8925	99.1
ITA26	11	7987613	573.776	26.0807	99.1
ITA27	11	5625156	404.073	18.367	98.7
ITA28	11	5920465	425.286	19.3312	98.9
ITA29	10	7688849	552.315	27.6158	99.1
ITA30	11	6599881	474.091	21.5496	99
ITA31	11	8608672	618.389	28.1086	99.1
ITA32	11	4553561	327.097	14.868	98.5
ITA33	10	4494734	322.871	16.1436	98.8
ITA34	10	8537133	613.25	30.6625	99
ITA35	11	8365064	600.89	27.3132	99
ITA36	10	3974271	285.485	14.2742	94.5
ITA37	10	4575220	328.653	16.4326	94.8
ITA38	10	3950158	283.753	14.1876	93.7
ITA39	10	3969227	285.122	14.2561	94.3
ITA40	10	3289654	236.307	11.8153	91.5
ITA41	11	3968239	285.052	12.9569	93.5
ITA42	11	3064240	220.114	10.0052	90.2
ITA43	10	3059533	219.776	10.9888	90.6
ITA44	11	4843348	347.913	15.8142	94.3
ITA45	11	4292964	308.378	14.0172	93.2
ITA46	11	3527437	253.387	11.5176	88.4
ITA47	11	3542478	254.468	11.5667	89.9

## Sheet: S`pore Chinese samples
pool ID	samples in pool	mapped reads on target	average Depth per pool	average depth per allele	% of alleles covered >=5X
SG-CHN1	16	10290446	739.196	23.0999	99.3
SG-CHN2	16	10516729	755.451	23.6078	98.7
SG-CHN3	16	12603619	905.359	28.2925	99.2
SG-CHN4	16	10695235	768.273	24.0085	99.4
SG-CHN5	16	11824737	849.409	26.544	97.5
SG-CHN6	16	13405519	962.962	30.0926	98.6
SG-CHN7	16	12530350	900.096	28.128	99.1
SG-CHN8	17	9971799	716.307	21.0678	97.9
SG-CHN9	16	12076765	867.513	27.1098	97.8
SG-CHN10	16	16144838	1159.74	36.2418	98.7
SG-CHN11	16	11084027	796.202	24.8813	99.2
SG-CHN12	16	9918217	712.458	22.2643	98.7
SG-CHN13	14	12562497	902.405	32.2287	98.3
SG-CHN14	14	12783156	918.256	32.7948	97.5
SG-CHN15	14	11800366	847.659	30.2735	97.8
SG-CHN16	14	12343839	886.698	31.6678	98.6
SG-CHN17	15	10937795	785.697	26.1899	99.4
SG-CHN18	16	11090426	796.661	24.8957	98.5
